# Supplementary material for: Coarse-Grained Modeling of EUV Patterning Process Reflecting Photochemical Reactions and Chain Conformations
Source: Polymers (Basel). 2023 Apr 22;15(9):1988. doi: 10.3390/polym15091988 (PMC10180770; doi:10.3390/polym15091988)
Supplement: Supplementary file 1 [file polymers-15-01988-s001.zip]

Archive with 1 entries (1 files):
- polymers-2332639-supplementary.pdf
